# Supplementary material for: Fatty acid binding protein 5 promotes the proliferation, migration, and invasion of hepatocellular carcinoma cells by degradation of Krüppel-like factor 9 mediated by miR-889-5p via cAMP-response element binding protein
Source: Cancer Biol Ther. 2022 Jul 11;23(1):424–38. doi: 10.1080/15384047.2022.2094670 (PMC9275499; doi:10.1080/15384047.2022.2094670)
Supplement: Supplemental Material [file KCBT_A_2094670_SM1257.zip]

Archive with 1 entries (1 files):
- Downloads.zip
